# Supplementary material for: The Influence of the Ketogenic Diet on the Immune Tolerant Microenvironment in Glioblastoma
Source: Cancers (Basel). 2022 Nov 11;14(22):5550. doi: 10.3390/cancers14225550 (PMC9688691; doi:10.3390/cancers14225550)
Supplement: Supplementary file 1 [file cancers-14-05550-s001.zip]

Archive with 1 entries (1 files):
- cancers-1960614-supplementary.pdf
